# Supplementary material for: Veterinary Expert Opinion on Potential Drivers and Opportunities for Changing Antimicrobial Usage Practices in Livestock in Denmark, Portugal, and Switzerland
Source: Front Vet Sci. 2018 Mar 1;5:29. doi: 10.3389/fvets.2018.00029 (PMC5837977; doi:10.3389/fvets.2018.00029)
Supplement: Supplementary file 4 [file data_sheet_1.xlsx]

## Sheet: Personal data
	Part A - Respondent's data (This sheet contains information from column B to I and from row 1 to 14)
		A1	Last name
		A2	First name
		A3	Country where you work
		A4	E.mail
		A5	Phone number (with country code)
		A6	Complete address
		A7	Current job position - Institution
		A8	Current job position - Function
		A9	Experience in clinical pig practice (in years)
		A10	Do you work in a mixed practice?

## Sheet: Factors
	Part B - Factors influencing antimicrobial usage (This sheet contains information from column B to O and from row 1 to 49)
		B1 - Sensitivity testing and treatment failures
			Out of 100 prescriptions of antimicrobials for [species] how many are based on antimicrobial sensitivity testing? (Give an answer in a percentage)
		B11
			Which are the reasons for not conducting sensitivity testing before prescribing antimicrobials? Use a scale from 1 to 10 (1 - low importance; 10 - high importance) to assess the importance of each factor.		Cost / Price / Economic reasons
					Time lag between sampling and obtaining the result
					Farmer´s pressure to have an immediate treatment for the animals
					Lack of reliability of the method
					Antimicrobial susceptibility testing results do not help on the clinical decision making process (or on the selection of the antimicrobial to be used)
		B12			Lack of laboratories providing the service / Laboratories unable to provide an answer to the demand
			Estimate the percentage of antimicrobial treatment failures for the following years. In other words: for every 100 antimicrobial treatments, how many did not work? (Give an answer in a percentage)	2005
				2010
		B13		2015
			Currently, which are the three antimicrobial classes where the percentage of treatment failures is highest? Please rank the classes (Multiple choice)	1st
				2nd
		B14		3rd
			Which are the three antimicrobial classes where the percentage of treatment failures increased the most from 2005 to 2015? Please rank the classes (Multiple choice)	1st
				2nd
		B15		3rd
		B2 - Factors influencing antimicrobial usage
			What are five main existing diseases in your country that most frequently lead to the use of antimicrobials? (please, specify the disease not the clinical signs and identify the most affected age group. If a clinical sign is mention it will be assumed that the pathogen is "not determined")	Order	Disease		Age Group (Multiple choice)
				1st
				2nd
				3rd
				4th
		B21		5th
		Comments
			If you have any comments to this part of the questionnaire, feel free to state them on the following box

## Sheet: Improve
	Part D - Improving antimicrobial use (This sheet contains information from column B to O and from row 1 to 52)
		D1 - Improving antimicrobial usage
			Consider the following types of intervention. On a scale from 1 to 10 (1 - low impact; 10 - high impact) assess the potential impact of each type of intervention on the reduction of antimicrobial usage on a farm level.	Type of intervention
					Interventions from European / National Authorities (mandatory application)
					Interventions from the Farm Associations (mandatory application)
					Interventions from the Farm Associations (voluntary application)
					Interventions suggested by the farm veterinarian
		D11			Intervention made by the farmer on an individual basis
			Consider the following list of interventions targetted to reduce antimicrobial usage on a farm level. On a scale from 1 to 10 (1 - low feasibility/low impact; 10 - high feasibility/high impact), assess the impact and the feasibility of each intervention.
		D12					Impact	Feasibility
					Improve farm internal biosecurity/hygiene
					Improve farm external biosecurity
					Improve farm vaccination strategies
					Creation of farm treatment plans
					Operate with an optimal number of animals per farm
			Only for pigs		Use of zinc
					Modify animals´ intestinal flora through the use of probiotics/prebiotics
					Improve feed quality
					Improve water quality
					Improve farmer's education
					Improve veterinarian's education on the topic
					Improve the diagnostic methods for pathogens (cost, timeliness, sensitivity, specificity)
					Improve antimicrobial susceptibility testing (cost, timeliness, sensitivity, specificity)
					Ban the veterinary use of more antimicrobials substances/classes
					Reduce economic support to farms with higher antimicrobial usage
					Sales/Trade restrictions for farms with high antimicrobial usage
					Benchmarking stategies on antimicrobial use for veterinarians with penalties above a certain limit
					Benchmarking strategies on antimicrobial use at the farm level with penalties above a certain limit
					Creation of prescription guidelines/protocols for veterinarians
					Limit veterinarian's profit from antimicrobial sales
					Control of illegal trade, of the amounts imported and sales/offers of antimicrobials directly to the farmer
					Labelling strategies (eg. Lables for products from animals raised organically)
			How much do you think it is possible to reduce the usage of antimicrobials in [species] in [country] (Give an answer in a percentage)
		D13
		Comments
			If you have any comments to this part of the questionnaire, feel free to state them on the following box
